# Supplementary material for: Anti-Inflammatory, Anti-Oxidative and Anti-Apoptotic Effects of Thymol and 24-Epibrassinolide in Zebrafish Larvae
Source: Antioxidants (Basel). 2023 Jun 18;12(6):1297. doi: 10.3390/antiox12061297 (PMC10294864; doi:10.3390/antiox12061297)
Supplement: Supplementary file 1 [file antioxidants-12-01297-s001.zip]

Archive with 1 entries (1 files):
- antioxidants-2437521-supplementary.pdf
